# Supplementary material for: Fungicolous Fungi on Pseudosclerotial Plates and Apothecia of Hymenoscyphus fraxineus and Their Biocontrol Potential
Source: Microorganisms. 2022 Nov 14;10(11):2250. doi: 10.3390/microorganisms10112250 (PMC9697967; doi:10.3390/microorganisms10112250)
Supplement: Supplementary file 1 [file microorganisms-10-02250-s001.zip]

Archive with 1 entries (1 files):
- microorganisms-1973780-supplementary.pdf
